# Supplementary material for: Oral Streptococcus salivarius Couples Neutrophil IRGM1 Signaling to NET Formation and Colorectal Cancer Metastasis
Source: Adv Sci (Weinh). 2026 Feb 27;13(25):e16546. doi: 10.1002/advs.202516546 (PMC13137785; doi:10.1002/advs.202516546)
Supplement: Supplementary file 2 — Supporting File 2: advs74520‐sup‐0002‐FigureS1‐S6.zip. [file ADVS-13-e16546-s002.zip]

Archive with 6 entries (6 files):
- figs1.jpg
- figs2.jpg
- figs3.jpg
- figs4.jpg
- figs5.jpg
- figs6.jpg
